# Supplementary material for: Electrochemical Reduction of CO2 to C1 and C2 Liquid Products on Copper-Decorated Nitrogen-Doped Carbon Nanosheets
Source: Nanomaterials (Basel). 2022 Dec 22;13(1):47. doi: 10.3390/nano13010047 (PMC9824042; doi:10.3390/nano13010047)
Supplement: Supplementary file 1 [file nanomaterials-13-00047-s001.zip]

Archive with 1 entries (1 files):
- nanomaterials-2072395-supplementary.pdf
